# Supplementary material for: Selecting External Controls for Internal Cases Using Stratification Score Matching Methods
Source: Int J Environ Res Public Health. 2022 Feb 23;19(5):2549. doi: 10.3390/ijerph19052549 (PMC8909853; doi:10.3390/ijerph19052549)
Supplement: Supplementary file 1 [file ijerph-19-02549-s001.zip]

Archive with 1 entries (1 files):
- ijerph-1567395-supplementary.pdf
